# Supplementary material for: Blood Flow Restriction Training and Its Use in Rehabilitation After Anterior Cruciate Ligament Reconstruction: A Systematic Review and Meta-Analysis
Source: J Clin Med. 2024 Oct 20;13(20):6265. doi: 10.3390/jcm13206265 (PMC11508829; doi:10.3390/jcm13206265)
Supplement: Supplementary file 1 [file jcm-13-06265-s001.zip]

Archive with 1 entries (1 files):
- jcm-3224127-supplementary.pdf
